# Supplementary material for: Effects of 3D Virtual Reality on Postural Control in Young Adults: Clinical and Practical Implications
Source: Clin Pract. 2026 Feb 13;16(2):40. doi: 10.3390/clinpract16020040 (PMC12939972; doi:10.3390/clinpract16020040)
Supplement: Supplementary file 1 [file clinpract-16-00040-s001.zip]

Archive with 1 entries (1 files):
- clinpract-4089927-supplementary.pdf
